# Supplementary material for: The Effect of a Single Bout of Exercise on Vitamin B2 Status Is Not Different between High- and Low-Fit Females
Source: Nutrients. 2021 Nov 16;13(11):4097. doi: 10.3390/nu13114097 (PMC8618623; doi:10.3390/nu13114097)
Supplement: Supplementary file 1 [file nutrients-13-04097-s001.zip]

Archive with 1 entries (1 files):
- nutrients-1422035 supplementary.pdf
